# Supplementary material for: Symmetric dimethylarginine in dogs with myxomatous mitral valve disease at various stages of disease severity
Source: PLoS One. 2020 Sep 1;15(9):e0238440. doi: 10.1371/journal.pone.0238440 (PMC7462265; doi:10.1371/journal.pone.0238440)
Supplement: S1 Dataset — (XLSX) [file pone.0238440.s001.xlsx]

## Sheet: Dataset_MMVD_SDMA
ID	Center	Breed	Age (Year)	Sex	Weight (Kg)	Tono muscolare	ACVIM	ACVIM2	BUN	Crea	Phos	USG	SDMA	Na	K	Furosemide	Spironolactone	ACE-I	Pimobendan	Altro	Terapia	VHS	LA/Ao	LVIDd	LVIDd-N	MV E	MVA	MV E/A	TR Vmax	TRPG
1	PD	Meticcio	8	F	6.3		C	4 - C+D	43	0.91	5.17		3								0	12.2	2.84	37.2	2.16539	160	72.5	2.2069	1.33	7.0756
2	PD	Meticcio	14	M	8.5	1	B1	2 - B1	56	1.14	3.32		9	145	5						0	9.2	1.3	24.2	1.28993	75.7	76.9	0.984395	2.87	32.9476
3	PD	PT	9	M	34		B1	2 - B1	32	1.12	3.12	1040	11	157	5						0	9.5	1.29	37.9	1.34395	39.7	31.9	1.24451
4	PD	Meticcio	13	F	9.4		C	4 - C+D	125	1.42	3.73		21	162	4.9	3.5		Benazepril 0.5	0.5		1	13.5	2.07	34.3	1.77498	151	111	1.36036	3.06	37.4544
5	PD	Porcelaine	1	F	19.9		normale	1-H	44	1.22	3.71		20	155	4.8						0	10.4	1.45	31.3	1.29922	63.4	49.1	1.29124	1.03	4.2436
6	PD	Meticcio	13	M	9.9		C	4 - C+D	79	1.53	1.7		19			1	2	Ramipril 0.3	0.5		1	11.5	2.35	45.7	2.32916	118	100	1.18	2.49	24.8004
7	PD	Beagle	4	F	19		normale	1-H	34	1	3.45		12	154	4.6						0	10.5	1.39	38.8	1.63259	84.8	43.7	1.9405
8	PD	Bassotto	7	M	8	1	C	4 - C+D	73	0.9	5.43		17	154	4.4						0	13.4	2.6	43.5	2.36037	110	63.5	1.73228	2.68	28.7296
9	PD	Meticcio	14	F	6.6		C	4 - C+D	64	1.13	2.17		12	150	3.8	5,6	1.5	Benazepril 0.6	0.4		1	11.2	1.84	33.3	1.91205	130	112	1.16071	2.88	33.1776
10	PD	Meticcio	14	M	8.9		C	4 - C+D	130	1.98	5.67		35	179	7						0	11.6	2.19	32.9	1.73012	95.5	28.6	3.33916	2.52	25.4016
11	PD	Bassotto	6	M	7.3		B1	2 - B1		0.9			9	153	5						0		1.49	24.9	1.38798	64.4	44.8	1.4375
12	PD	Bassotto	12	M	8		B2	3 - B2	24	0.67	4.05		6			1.25		Benazepril 0.3	0.5		1	11.2	2.68	40.3	2.18674	117	51.8	2.25869	2.67	28.5156
13	PD	Jack Russel	1	M	5		normale	1-H	56	0.69	3.7		15	150	4.1						0	11.1	1.47	24.5	1.5264	60.4	62.9	0.960254
14	PD	Meticcio	12	M	8.6	1	B2	3 - B2	51	0.88	4.46		4				2.2	Benazepril 0.3	0.3		1	11.3	2.01	38.6	2.05043	124	78.8	1.5736	2.31	21.3444
15	PD	Maltese	13	M	4.2	1	B1	2 - B1	27	0.61	3.6	1046	9	138	4.3						0	11.1	1.54	25.1	1.64603	91.6	83.1	1.10229	1.53	9.3636
16	PD	Meticcio	16	M	11		B1	2 - B1	47	0.8	4.32		9	152	4.9						0	10.6	1.86	31.4	1.55153	118	86.7	1.36101	3.26	42.5104
17	PD	Meticcio	11	M	7		B2	3 - B2	41	0.72	3.21		13	153	4.7						0	12.3	2.57	39.8	2.24607	138	77	1.79221	3.25	42.25
18	PD	Labrador	13	M	33		B1	2 - B1	30	0.6	3.82		4	151	5.1					iniezione di FAS da parte del vet curante tre giorni prima	0	10.2	1.4	34.4	1.2306	36.9	48.9	0.754601	2.53	25.6036
19	PD	CKCS	11	F	6.6		D	4 - C+D	69	1.3	5.56		34	154	3.7	8.3	3	Benazepril 0.4	0.6		1	15	3.74	43.8	2.51494	149	50.2	2.96813	3.6	51.84
20	PD	Meticcio	8	F	4.7	1	B1	2 - B1	47	1.09	3.02	1060	10	155	4.4						0	10.9	1.55	23.4	1.48463	84.7	68.2	1.24194
21	PD	Meticcio	13	F	15.3	1	B1	2 - B1	33	1.01	5.73	1005	7	152	5.6						0	11.1	1.38	31.1	1.39464	56.6	78.7	0.719187	2.7	29.16
22	PD	Meticcio	6	F	8.9	1	B1	2 - B1	34	1.23	3.73		6	146	4.5						0	10.6	1.83	27.4	1.44089	58.6	87.6	0.66895	2.03	16.4836
23	PD	Boxer	2	F	31	1	normale	1-H	43	1.5	5.83		13	143	4.2						0		1.59	39.2	1.42832	60	44.1	1.36054	1.19	5.6644
24	PD	Jack Russel	13	F	6.9	1	C	4 - C+D	43	0.81	3.76	1032	13	156	5.1	4.3	2.9	Benazepril 0.25	0.5		1		3.43	34.7	1.96656	161	145	1.11034	3.76	56.5504
25	PD	Carlino	1	F	5.6		normale	1-H	38	0.8	5.13	1060	8	146	4.3	0	0		0		0	11	1.45	21.3	1.28355	62.9	51.6	1.21899
26	PD	Golden	9	M	35	1	normale	1-H	40	1.1	3.41		12	153	4.9	0	0	Enalapril 0.1	0.14		1	10.9	1.38	39.3	1.38177	61.9	43.3	1.42956
27	PD	Meticcio	10	F	13		normale	1-H	36	1.62	3.25	1040	9			0	0		0		0	10.1	1.47	29.8	1.4019	52.7	49.4	1.0668
28	PD	Meticcio	14	M	6.4		C	4 - C+D	138	3.02	5.06		34	153	4.3	6.3	0	Benazepril 0,4	0.4		1	11	3.38	39.4	2.28286	168	64.1	2.6209
29	PD	Meticcio	14	F	6		C	4 - C+D	94	1.22	2.5	1020	13	158	4.5	4.2	6	Benazepril 0.8	1.25		1	12.4	2.32	33.4	1.97229	103	77.2	1.3342	3.15	39.69
30	PD	Meticcio	9	M	12.1	1	B2	3 - B2	53	0.73	4.34		9	152	4.6	0	0		0		0	11	1.75	36.9	1.77291	91.8	94	0.976596	2.8	31.36
31	PD	Bolognese	14	F	5.6	1	B2	3 - B2	37	1.69	3.89	1010	14	150	6.4	0.7	0	Benazepril 0,23	0.2	Clenil A + Fluimucil per aerosol; enrox 5 mg/Kg	1	9.5	2.2	30.7	1.85	113	107	1.05607	3.08	37.9456
32	PD	CKCS	7	F	14.1	1	B1	2 - B1	40	0.88	3.77	1020	12	148	4.7	0	0		0		0	9.2	1.31	32.8	1.50662	45.2	53.8	0.840149	2.34	21.9024
33	PD	Pinnscher	11	F	3.2	1	B1	2 - B1	27	0.77	3.32		4			0	0		0		0	11.2	1.74	22	1.56282	67.6	63.7	1.06122	3.2	40.96
34	NO	Chihuahua	13.9	M	4.5		C	4 - C+D	55	1.7	2.1		31	141	3.2	3,2 mg/kg					1		1.92	28	1.79934	133	85.8065	1.55
35	NO	Lupo Italiano	0.4	F	13		B1	2 - B1	21	0.6	2.7		12	144	5.1						0		1.5	35	1.64653	100	74.0741	1.35
36	NO	Pastore tedesco	12.5	F	40		B1	2 - B1	17	0.8	1.5		10	144	4.7						0		1.375	22.1	0.747114	71	53	1.33962
37	PD	Meticcio	5	M	5.5		normale	1-H	19	0.92	1.87		10	150	4.2	0	0		0		0	10	1.58	23.3	1.41153	78.6	50.2	1.56574
38	NO	Bassotto	10.6	M	6.2		B1	2 - B1	7	0.3	1.3		6	148	4.8						0		1.4	27	1.57907	60	69.7674	0.86	3.1	38.44
39	NO	incrocio	13.7	M	15		B2	3 - B2	46	1.6	1.5		23	146	5.4	6 mg/kg					1	14	2.7	46	2.07485				4.8	92.16
40	NO	Yorkshire Terrier	10.1589	M	1		B1	2 - B1	9	0.3	0.7		7	148	4.7						0		1.375	17	1.7	43	64	0.671875	2.1	17.64
41	NO	Carlino	13.4	F	6.5		B1	2 - B1	60	2	2.5		31	144	6.7						0		1.375	23.5	1.35541	65	39.8773	1.63
42	NO	Cocker Spaniel Inglese	14.6	M	15		B2	3 - B2	24	0.8	1.2		14	147	4.1	2,6 mg/kg					1	12	2.15152	43.1	1.94405	145	59.9174	2.42	2.4	23.04
43	NO	Incrocio	11	M	25		C	4 - C+D	30	1	1.4		13	143	4	2,4 mg/kg				digossina	1	12.5	3	51	1.97959	158			2.7	29.16
44	PD	Meticcio	12	M	12.3		B2	3 - B2	64	1.4	1.89		11	154	4.2	0	0		0		0	11.9	2.34	38.6	1.84567	109	95.5	1.14136	2.8	31.36
45	NO	Shith zu	11.4	Mc	8		C	4 - C+D	24	0.7	1.4		8	146	4.5	3,12 mg/kg					1	11.5	2.57	40	2.17046	160	62.0155	2.58	4.2	70.56
46	PD	Shih-tzu	14	M	5.5	1	B1	2 - B1	32	0.83	5.74	1030	17			0	0		0		0	10.2	1.27	25.6	1.55086	66.3	64	1.03594	2.62	27.4576
47	PD	Meticcio	13	M	8.3	0	C	4 - C+D	45	1.25	3.9	1022	14			7,2	1.3	Enalapril 0.6	0.6	Digossina 0,025 mg/Kg	1	13.4	3.63	35.6	1.91091	148			3.58	51.2656
48	NO	jack Russel Terrier	9.2	Mc	9.2		B2	3 - B2	20	0.8	1.3		11	148	4.9						0		1.71	36.8	1.91644	76	38.9744	1.95
49	PD	Meticcio	17	F	6.2		D	4 - C+D	158	3.76	7.99	1012	31	152	5.2	6.5	1.6	Ramipril 0.2	0.4		1	13	2.52	28.3	1.6551	89.2	117	0.762393	2.73	29.8116
50	NO	Incrocio	11.4	M	14.4		B1	2 - B1	6	0.4	1.3		8	148	4						0		1.45	38.7	1.76666				2.7	29.16
51	NO	Incrocio	9	M	16.4		B1	2 - B1	25	1	1.1		20	142	4.8						0		1.7	36.1	1.58615	76	90.4762	0.84	2.9	33.64
52	NO	Springer Spaniel	12.9	M	25		B1	2 - B1	17	0.5	1.2		9	143	5.6						0	10	1.52	43.8	1.70012
53	NO	Incrocio	10.8	Fs	3.5		B1	2 - B1	29	0.6	0.7		14	152	4.9						0	10.75	1.42	19.9	1.37688	47	78.0536	0.602151	2.6	27.04
54	NO	Incrocio	13.1507	M	10		B1	2 - B1	19	0.8	1.9		13	152	3.8	1 mg/kg					1		1.47059	30.36	1.54277	67	41	1.63415
55	NO	Incrocio	10.5	Mc	8.5		B2	3 - B2	32	1	1.2		18	148	4.5	Torasemide 0,17 mg/kg BID					1	13	2.87	44.3	2.36132	170	60.0707	2.83	3.3	43.56
56	PD	Meticcio	11	M	10.9		C	4 - C+D	38	1.23	3.72	1002	11	149	4.8	0	0	2.5	0.23		1	11.9	2.67	46.3	2.29392	170	54.7	3.10786	3.29	43.2964
57	NO	Incrocio	15	Fs	6		B2	3 - B2	36	1.1	2.7		14	146	4.4						0		1.6	30	1.77151	60	46.875	1.28
58	NO	Incrocio	14.2	Fs	8.5		B1	2 - B1	15	0.6	1		9	149	5						0		1.53	34.2	1.82296	74	89.1566	0.83	2.9	33.64
59	NO	CKCS	0.6	M	3.3		B1	2 - B1	13	0.3	2.3		11	144	4.7						0		1.36	24	1.68954	63	45.9854	1.37
60	NO	Incrocio	11.9096	Fs	5.8		B1	2 - B1	88	1.4	1.9		38	137	4.6						0	10.5	1.5	34.7	2.06958	100	105	0.952381	2.8	31.36
61	NO	Incrocio	11.9	Mc	8.6		B2	3 - B2	16	0.8	1.3		12	147	4.8						1	11.5	1.6	33.5	1.77952	60	88.2353	0.68
62	PD	Meticcio	13	M	9.6	1	C	4 - C+D	58	1.04	2.85	1050	6			2		Benazepril 0.5	0.5		1	12	2.23	39.5	2.03147	95.3	78.7	1.21093	2.9	33.64
63	NO	barbone nano	11.7068	M	5		B1	2 - B1	27	0.7	1.1		16	144	4.2						0		1.3	23.7	1.47656	55	59.1398	0.93
64	NO	Boxer	10.5	Fs	38.5		B1	2 - B1	10	0.6	1.6		10	149	4.5								1.72222	42.9	1.46667	55	84.6154	0.65	2.8	31.36
65	NO	Incrocio	13.4	M	6.6		B1	2 - B1	80	3.4	3.8		31	144	4.4						0		1.46	26.5	1.5216	69	82.1429	0.84	2.4	23.04
66	NO	Chihuahua	10.6411	M	3		B2	3 - B2	24	0.4	1.1		6	148	4.2	3,4 mg/kg					1	10.5	2.08333	26.9	1.94751	111	82	1.35366
67	NO	Incrocio	13.4	Fs	4.9		C	4 - C+D	81	1.4	2		27	132	4.6	7 mg/kg					1	13	3.31	36.4	2.28131	150			3.5	49
68	PD	Meticcio	13	M	7.6	0	D	4 - C+D	44	0.9	4.07	1012	14	147	4.5	7.9	1.3	Enalapril 0.6	0.7	Digossina 0,025; Torasemide 0,15	1	15	3.7	39.9	2.19793
69	PD	Meticcio	9	F	6.8		C	4 - C+D	43	1.1	4.21	1012	14	161	4.4	3.7		Ramipril 0.2	0.2		1	13.1	3.62	43.4	2.4702	161	95.7	1.68234	3.19	40.7044
70	NO	jack Russel Terrier	9.2	M	6		C	4 - C+D	35	0.8	1.3		14	142	3.7	Torasemide 0,12mg /kg					1	12.5	2.43	39	2.30297	120	70.1754	1.71	2.9	33.64
71	NO	Labrador	12.8	Mc	52		B1	2 - B1	21	1.2	1.6		13	147	4.4					amiodarone	1		1.48	43	1.34575	49	83.0508	0.59	2	16
72	NO	Labrador	9.2	M	38		B1	2 - B1	38	1.4	1.5		21	140	3.8						0		1.23	52.1	1.78806	61	70.1149	0.87
73	PD	Meticcio	11	F	8	1	B2	3 - B2	19	1.1	4.24		14	160	5.3	0	0		0		0	10.6	2.55	35.6	1.93171	134	71.4	1.87675	2.6	27.04
74	PD	Meticcio	10	F	5	1	C	4 - C+D	132	2.76	4.05		20	157	5.3	4	2	Benazepril 0.25	0.5		1		1.95	21.3	1.32704	115	139	0.827338	2.53	25.6036
75	PD	Whippet	7	M	13		B1	2 - B1	28	1	3.63		4	152	4.2	0	0	0	0		0		1.43	30	1.41131	63.4	53.1	1.19397
76	NO	Incrocio	14.4411	M	11		C	4 - C+D	23	0.6			9	149	4.8	Torasemide 0,13mg /kg SID					1		2.7	45.2	2.23341	130	65.6566	1.98	3.9	60.84
77	NO	pinscher	10.8	M	5.5		B2	3 - B2	20	0.8	3.1		14	144	4.3	3,6 mg/kg					1	13.5	2.77	41.1	2.48986	129	81.1321	1.59	3.7	54.76
78	NO	Cocker Spaniel Inglese	4	M	15		B1	2 - B1	26	0.6	4.3		9	148	4.5						0		1.3	34.1	1.5381	58	71.6049	0.81	2.1	17.64
79	NO	Incrocio	11.9452	F	13		B2	3 - B2	16	0.7	3.1		12	148	4.6	3 mg/KG					0		2.05556	45.6	2.14519	159	100	1.59	3.3	43.56
80	NO	Incrocio	13.8	M	12.3		B2	3 - B2	73	1.4	5.58		27	144	3.5						0		1.89	44	2.10388	92	116.456	0.79	3.2	40.96
81	NO	Cocker Spaniel Inglese	13	M	14.8		B1	2 - B1	29	0.7	4.03		9	149	4.8						1		1.75	34.4	1.55776	70	73	0.958904	2.7	29.16
82	NO	Pastore tedesco	11.3	Mc	42.6		C	4 - C+D	11	0.7	4.96		11	149	3.7	2,9 mg/kg					1	10.5	2.12	51	1.69248	118
83	NO	Chow chow	10	F	19		normale	1-H	10	0.9	5.89		9	143	4.8								1.53	36	1.51	68	80	0.85
84	NO	Incrocio	5	M	4.8		normale	1-H	12	0.5	2.48		9	141	3.6								1.38	21	1.32	85	54	1.57
85	NO	Incrocio	10.6	M	18.5		normale	1-H	20	0.7	3.41		13	145	4.5								1.5	36.7	1.56	64	89	0.72
86	NO	Barbone nano	5.3	M	5.3		normale	1-H	11	0.6	3.41		12	149	4.9								1.2	21.9	1.34	60	30	2
87	NO	Bulldog francese	9.4	Fs	11.5		normale	1-H	11	0.8	4.65		11	145	4.9								1.4	27.9	1.36	70	70	1.1
88	NO	Piccolo Levriero	6.1	Fs	4.1		normale	1-H	17	0.8	3.7		7	149	4.1								1.58	21	1.39	60	80	0.8
89	NO	Incrocio	15	Fs	12		normale	1-H	14	0.9	3.1		9	148	3.6								1.4	32.5	1.57	50	70	0.8
90	NO	Incrocio	15	Fs	5.2		B1	2 - B1	24	0.8	4.65		8	149	4.6								1.5	22.3	0.137	58	62	0.94
91	NO	Incrocio	5	Fs	8		normale	1-H	13.7	0.7	4.43		9	147	4.4								1.5	27	1.47	90	48	1.9
92	NO	Incrocio	7	Fs	12		normale	1-H	11	0.8	2.79		11	148	4.6								1.3	27	1.27	70	50	1.6
93	PD	Beagle	17.5	F	17.5	1	normale	1-H	21	0.9	3.98	1024	14	143.3	3.9	0	0	0	0		0	10.6	1.34	27.9	1.2	81	0.43	1.88
94	NO	Bassotto	6	F	8.5		B1	2 - B1	12	0.4	3.1		8	149	4.3	0							1.2	28	1.49	44	62	0.71
95	NO	Incrocio	11	Fs	6.5		B1	2 - B1	16.6	0.8	2.48		12	149.5	4.86								1.45	27.08	1.56	54	69	0.79
96	PD	WHWT	12	M	9	1	normale	1-H	43	1.1	3.7		14	146.3	5.6	0	0	0	0	0	0	10.4	1.25	26.7	1.4	63	0.76	0.82
97	PD	Maltese	10	M	6.5	1	B1	2 - B1	31	0.7	3.5	1022	9	138.4	4.4	0	0	0	0	0	0	10.3	1.3	26.7	1.5	69	0.62	1.11
98	PD	Meticcio	14	F	7.3	1	normale	1-H	52	1.15	2.13	1029	13	153.6	4.3	0	0	0	0	0	0	10.9	1.44	21.1	1.6	80	0.7	1.2
99	PD	Pastore australiano	9	F	26.1	1	normale	1-H	45	1	3.9	1055	12	148.6	4.9	0	0	0	0		0	10.7	1.51	39.5	1.51	51	0.36	1.4
